# Supplementary material for: Associations of Dietary Zinc Supplementation and Sleep Patterns with Chronic Kidney Disease Risk: A Prospective Cohort Study
Source: Healthcare (Basel). 2025 Mar 23;13(7):703. doi: 10.3390/healthcare13070703 (PMC11988376; doi:10.3390/healthcare13070703)
Supplement: Supplementary file 1 [file healthcare-13-00703-s001.zip]

Archive with 1 entries (1 files):
- healthcare-3497021-supplementary materials.pdf
